# Supplementary material for: Mechanism of Transcription Factor ChbZIP1 Enhanced Alkaline Stress Tolerance in Chlamydomonas reinhardtii
Source: Int J Mol Sci. 2025 Jan 17;26(2):769. doi: 10.3390/ijms26020769 (PMC11766021; doi:10.3390/ijms26020769)
Supplement: Supplementary file 1 [file ijms-26-00769-s001.zip]

Archive with 1 entries (1 files):
- ijms-3400560-supplementary.pdf
